# Supplementary material for: Hyperactivation is sufficient to release porcine sperm from immobilized oviduct glycans
Source: Sci Rep. 2022 Apr 19;12:6446. doi: 10.1038/s41598-022-10390-x (PMC9019019; doi:10.1038/s41598-022-10390-x)
Supplement: Supplementary file 6 — Supplementary Information 2. [file 41598_2022_10390_MOESM6_ESM.xlsx]

## Sheet: Sheet1
Chemical/Compound	Abbreviation	Doses Tested	Dose Used	Effect	Reference
Progesterone	P4	80 and 800 nM	80 nM	Hyperactivation	Machado et al. 2019; Machado et al. 2020
Procaine	P	2.5 and 5 mM	5 mM	Hyperactivation	Kojima et al. 2015; Otsuka et al. 2017
ciBiMPS	C	50 and 100 mM	100 mM	Hyperactivation	Kojima et al. 2015; Otsuka et al. 2017
4-aminopyridine	4-AP	2 and 4 mM	4 mM	Hyperactivation	Kojima et al. 2015; Otsuka et al. 2017
MG132 + clasto-lactacystin b-lactone+ epoxomicin	MCE	10 mM of each	10 mM of each	Proteasome inhibitors	Sharif et al. 2021
NNC 055-0396	NNC	2 mM	2 mM	T channel blocker	Machado et al. 2019
Methoxy arachidonyl fluorophosphonate	MAFP	2 mM	2 mM	Non-genomic progesterone receptor blocker	Miller et al. 2016; Machado et al. 2019
